# Supplementary material for: Impact of coronavirus disease 2019 on respiratory surveillance and explanation of high detection rate of human rhinovirus during the pandemic in the Republic of Korea
Source: Influenza Other Respir Viruses. 2021 Aug 18;15(6):721–31. doi: 10.1111/irv.12894 (PMC8446939; doi:10.1111/irv.12894)
Supplement: Supplementary file 2 — Table S1. GeneBank accession numbers for part of the 5′ untranslated region and all of the VP4 and part of the VP2 regions of ninety‐four HRV used in this study. [file IRV-15-721-s002.xlsx]

## Sheet: Sheet1
	HRV species	Region	GeneBank accession number
	A	5'UTR partial	MZ516181~MZ516256
		VP4 full and VP2 partial	MZ516257~MZ516332
	B	5'UTR partial	MZ516333~MZ516337
		VP4 full and VP2 partial	MZ516351~MZ516355
	C	5'UTR partial	MZ516356~MZ516368
		VP4 full and VP2 partial	MZ516338~MZ516350
	Supplementary Material 2
	GeneBank accession numbers for part of the 5′ untranslated region and all of the VP4 and part of the VP2 regions of ninety-four HRV used in this study.
